# Supplementary material for: Genomic analysis reveals two dominant strains of Ornithobacterium rhinotracheale in Austria and Hungary with distinct multidrug resistance profiles
Source: Appl Environ Microbiol. 2025 Jul 21;91(8):e00569-25. doi: 10.1128/aem.00569-25 (PMC12366310; doi:10.1128/aem.00569-25)
Supplement: Table S1 — Metadata and antibiotic resistance profiles for the 94 ORT isolates from Austria and Hungary and the reference genome DSM_15997. [file aem.00569-25-s0004.xlsx]

## Sheet: Sheet1
	Supplementary Table 1. Metadata and antibiotic resistance profiles for the 94 ORT isolates from Austria and Hungary and the reference genome DSM_15997.
	The table includes details such as isolate name, source, clade assignment, genome assembly metrics (e.g., number of contigs, genome size, GC content, N50, L50), genome completeness and contamination estimates, number of tRNA and rRNA genes, total coding sequences (CDS), collection year, isolation country, host species, serotype, farm and flock identifiers, antibiotic resistance profiles for 19 te…
Name	Source	Clade	Contigs	Size	GC_Content	Contig_L50	Contig_N50	Completeness_Core	Contamination_Core	Strain_Heterogeneity_Core	Completeness_ORT	Contamination_ORT	Strain_Heterogeneity_ORT	tRNA	rRNA	CDS	Collection_Year	Isolation_Country	Host_Common_Name	Serotype	Farm	Flock_ID	Amoxicillin	Ampicillin	Cefazolin	Cefotaxime	Cefoxitin	Ceftazidime	Chloramphenicol	Colistin	Enrofloxacin	Gentamicin	Imipenem	Nalidixic_acid	Neomycin	Oxacillin	Streptomycin	Sulfamethoxazole	Tetracycline	Trimethoprim	Tylosin	A16S	ANT6	ERMF	FUSA	MEFA	O23S	ORR	QACD
2001	Hungary_Turkey	O1	142	2361381	37.3403	1642	61305	97.85	0	0	96.67	1.94	33.33	37	3	2205	2001	Hungary	Turkey	A			S	S	I	S	S	S	S	R	S	S	S	R	S	R	S	R	S	R	S	0	0	1	0	0	0	1	0
2002_00103	Austria_Turkey	O1	107	2345489	36.5323	9023	52182	100	0	0	96.67	1.09	20	36	3	2195	2002	Austria	Turkey		1	1_1	S	S	R	R	S	R	S	R	I	R	S	R	R	R	R	S	I	R	S	0	0	1	0	0	0	1	0
2002_00301	Austria_Turkey	O2	66	2320671	38.2154	10250	88803	100	0	0	94.46	1.52	9.09	38	3	2194	2002	Austria	Turkey		2	2_1	S	S	S	S	S	S	S	R	I	R	S	R	R	R	R	S	S	R	S	0	0	0	0	0	0	0	0
2002_00658	Austria_Turkey	O2	67	2235765	37.6956	12054	81536	100	0	0	94.39	1.15	11.11	35	3	2074	2002	Austria	Turkey		3	3_1	S	S	S	S	S	S	S	R	I	R	S	R	R	S	R	S	S	R	S
2003_00525	Austria_Turkey	O2	75	2323137	38.1543	8291	88803	100	0	0	94.09	1.59	15.38	37	3	2184	2003	Austria	Turkey		4	4_1	S	S	S	S	S	S	S	R	I	R	S	R	R	R	R	S	S	R	S	0	0	0	0	0	0	0	0
2003_00526	Austria_Turkey	O2	76	2319325	38.1518	8466	89513	100	0	0	94.46	1.59	15.38	38	3	2181	2003	Austria	Turkey		4	4_1	S	S	S	S	S	S	S	R	I	R	S	R	R	R	R	S	S	R	S	0	0	0	0	0	0	0	0
2003_00530	Austria_Turkey	O2	73	2322954	37.838	8946	85523	100	0	0	94.46	1.59	15.38	38	3	2184	2003	Austria	Turkey		5	5_1	S	S	S	S	S	S	S	R	I	R	S	R	R	R	R	S	I	R	R	0	0	0	0	0	0	0	0
2003_00638	Austria_Turkey	O1	102	2341206	36.8056	9434	59303	100	0	0	96.67	1.01	12.5	36	3	2184	2003	Austria	Turkey		2	2_2	S	S	R	S	S	R	S	R	I	R	S	R	R	R	R	S	R	S	R	0	0	1	0	0	0	1	0
2003_03567	Austria_Turkey	O1	98	2344296	36.7887	7456	60576	100	0	0	97.39	1.67	0	39	3	2196	2003	Austria	Turkey		7	7_1	S	S	R	R	S	R	S	R	I	R	S	R	R	R	R	S	I	R	R	0	0	1	0	0	0	1	0
2004	Hungary_Turkey	O1	188	2431919	36.82	1201	56771	100	0	0	97.03	2.68	21.05	32	3	2263	2009	Hungary	Turkey	A			S	R	R	R	R	R	R	R	R	R	I	R	R	R	R	R	R	R	R	0	0	1	0	0	0	1	0
2004_00372-1	Austria_Turkey	O2	77	2319409	38.2542	8275	88683	100	0	0	94.46	1.52	9.09	36	3	2187	2004	Austria	Turkey		8	8_1	S	S	S	S	S	S	S	R	I	R	S	R	R	R	R	S	S	R	S	0	0	0	0	0	0	0	0
2004_00372-3	Austria_Turkey	O2	63	2271383	38.6283	11060	90037	100	0	0	94.39	1.11	12.5	37	3	2112	2004	Austria	Turkey		8	8_1	S	S	S	S	S	S	S	R	R	R	S	R	R	R	R	S	S	R	S	0	0	0	0	0	0	0	0
2004_00471	Austria_Turkey	O2	62	2270182	38.9829	13327	90033	100	0	0	94.34	1.11	12.5	37	3	2110	2004	Austria	Turkey		9	9_1	S	S	S	S	S	S	S	R	R	R	S	R	R	R	R	S	S	R	S	0	0	0	0	0	0	0	0
2004_01260	Austria_Turkey	O2	74	2318017	37.5551	9642	88803	100	0	0	94.46	1.52	0	35	3	2184	2004	Austria	Turkey		10	10_1	S	S	S	S	S	S	S	R	I	R	S	R	R	R	R	S	S	R	S	0	0	0	0	0	0	0	0
2004_01972	Austria_Turkey	O2	66	2272721	37.6175	9635	90568	100	0	0	94.39	1.17	20	37	3	2106	2004	Austria	Turkey		11	11_1	S	S	S	S	S	S	S	R	R	R	S	R	R	R	R	S	S	R	S	0	0	0	0	0	0	0	0
2004_03032	Austria_Turkey	O2	72	2318581	38.2507	9330	96124	100	0	0	94.46	1.52	0	37	3	2185	2004	Austria	Turkey		12	12_1	S	S	S	S	S	S	S	R	I	R	S	R	R	R	R	S	S	S	S	0	0	0	0	0	0	0	0
2004_03086	Austria_Turkey	O2	75	2316164	37.6505	9331	88803	100	0	0	94.38	1.59	15.38	38	3	2185	2004	Austria	Turkey		13	13_1	S	S	S	S	S	S	S	R	I	R	S	R	R	R	R	S	S	R	S	0	0	0	0	0	0	0	0
2004_04018	Austria_Turkey	O2	75	2316574	37.467	7816	88803	100	0	0	94.46	1.45	0	38	3	2186	2004	Austria	Turkey		14	14_1	S	S	S	S	S	S	S	R	I	R	S	R	R	R	R	S	S	R	S	0	0	0	0	0	0	0	0
2004_04426	Austria_Turkey	O2	66	2321076	38.0449	13753	88981	100	0	0	94.46	1.52	9.09	34	3	2188	2004	Austria	Turkey		15	15_1	S	S	S	S	S	S	S	R	I	R	S	R	R	R	R	S	S	R	S	0	0	0	0	0	0	0	0
2004_04519	Austria_Turkey	O2	76	2314751	38.0151	10402	84513	100	0	0	94.46	1.45	0	35	3	2181	2004	Austria	Turkey		16	16_1	S	S	S	S	S	S	S	R	I	R	S	R	R	R	R	S	S	R	S	0	0	0	0	0	0	0	0
2004_04559-1	Austria_Turkey	O2	68	2316639	38.0096	11468	88803	100	0	0	94.46	1.45	0	35	3	2187	2004	Austria	Turkey		9	9_2	S	S	S	S	S	S	S	R	I	R	S	R	R	R	R	S	I	S	S	0	0	0	0	0	0	0	0
2004_04559-2	Austria_Turkey	O2	71	2323513	38.2966	10271	88803	100	0	0	94.46	1.55	23.08	37	3	2189	2004	Austria	Turkey		9	9_2	S	S	S	S	S	S	S	R	I	R	S	R	R	R	R	S	S	R	S	0	0	0	0	0	0	0	0
2005	Hungary_Turkey	O1	129	2402563	36.9437	6932	59916	100	0	0	97.01	2.46	18.75	39	3	2262	2009	Hungary	Turkey	A			I	R	R	R	S	R	I	R	R	R	R	R	R	R	R	R	R	R	R	0	0	1	0	0	0	1	0
2005_00091	Austria_Turkey	O2	69	2321146	38.0081	9604	88803	100	0	0	94.46	1.52	9.09	37	3	2187	2005	Austria	Turkey		1	1_2	S	S	S	S	S	S	S	R	I	R	S	R	R	R	R	S	S	S	S	0	0	0	0	0	0	0	0
2006_05549	Austria_Turkey	O2	73	2272032	38.1106	7318	88803	100	0	0	94.39	1.11	12.5	39	3	2107	2006	Austria	Turkey		17	17_1	S	S	S	S	S	S	S	R	I	R	S	R	R	R	R	S	S	S	S	0	0	0	0	0	0	0	0
2006_08251-2	Austria_Turkey	O1	102	2349454	37.151	7292	60455	100	0	0	95.26	1.22	0	39	3	2245	2006	Austria	Turkey		18	18_1	S	S	R	R	S	R	S	R	I	R	S	R	R	R	R	S	S	R	S	0	0	0	0	0	0	1	0
2007	Hungary_Chicken	Divergent	81	2567809	38.6978	405	338345	100	22.41	0	94.26	12.39	0.58	53	8	2408	2009	Hungary	Chicken	D(C)			S	S	R	R	S	R	R	R	R	R	S	R	R	R	R	R	R	R	R	0	0	0	1	0	1	0	0
2008	Hungary_Turkey	O1	174	2429936	37.0538	1226	52345	100	0	0	96.75	2.95	19.05	36	3	2265	2010	Hungary	Turkey	A			S	S	R	R	R	I	R	R	R	R	S	R	R	R	R	R	R	R	R	0	0	1	0	0	0	1	0
2009_08720	Austria_Turkey	O2	66	2318959	37.6712	10701	89979	100	0	0	94.46	1.45	0	38	3	2183	2009	Austria	Turkey		26	26_1	S	S	S	S	S	S	S	R	I	R	S	R	R	R	R	S	S	R	S	0	0	0	0	0	0	0	0
2009_16066	Austria_Turkey	O1	120	2352751	37.4729	7292	50873	100	0	0	97.03	1.01	12.5	36	3	2202	2009	Austria	Turkey		24	20_1	S	S	R	R	S	R	S	R	I	R	S	R	R	R	R	S	S	S	R	0	0	1	0	0	0	1	0
2010	Hungary_Turkey	O1	182	2427638	37.697	622	52446	100	0	0	96.75	2.64	16.67	34	3	2265	2010	Hungary	Turkey	A(B)			S	S	R	R	S	I	R	R	R	R	S	R	R	R	R	R	R	S	R	0	0	1	0	0	0	1	0
2010_00047	Austria_Turkey	O2	72	2266617	37.9211	5702	90090	100	0	0	94.37	1.17	20	37	3	2101	2010	Austria	Turkey		17	17_2	S	S	S	S	S	S	S	R	I	R	S	R	R	R	R	S	S	R	S	0	0	0	0	0	0	0	0
2010_11996	Austria_Turkey	O2	76	2266009	37.4263	6930	88803	100	0	0	94.37	1.17	20	38	3	2100	2010	Austria	Turkey		21	21_1	S	S	S	S	S	S	S	R	I	R	S	R	R	R	R	S	S	S	S	0	0	0	0	0	0	0	0
2010_11997	Austria_Turkey	O2	63	2265602	38.1123	11469	88911	100	0	0	94.37	1.04	0	39	3	2105	2010	Austria	Turkey		21	21_1	S	S	S	S	S	S	S	R	I	R	S	R	R	R	R	S	S	R	S	0	0	0	0	0	0	0	0
2011_00035	Austria_Turkey	O2	67	2286738	38.2393	9625	90045	100	0	0	94.39	1.14	11.11	39	3	2134	2011	Austria	Turkey		34	34_1	S	S	S	S	S	S	S	R	I	R	S	R	R	R	R	S	S	R	S	0	0	0	0	0	0	0	0
2011_03656	Austria_Turkey	O2	76	2287006	37.9565	9327	88803	100	0	0	94.39	1.14	0	37	3	2126	2011	Austria	Turkey		21	21_2	S	S	S	S	S	S	S	R	I	R	S	R	R	S	R	S	S	R	S	0	0	0	0	0	0	0	0
2012	Hungary_Turkey	O1	135	2394879	37.5319	5868	50572	100	0	0	96.43	1.98	18.75	38	3	2256	2010	Hungary	Turkey	A(B)			S	R	R	R	S	R	S	R	R	R	I	R	R	R	R	S	R	S	R	0	0	1	0	0	0	1	0
2012_00577	Austria_Turkey	O2	83	2290514	38.5944	7816	84237	100	0	0	94.39	1.32	40	38	3	2141	2012	Austria	Turkey		11	11_2	S	S	S	S	S	S	S	R	I	R	S	R	R	R	R	S	S	R	S	0	0	0	0	0	0	0	0
2012_18482	Austria_Turkey	O1	109	2352883	36.7931	9238	51618	100	0	0	97.03	1.01	12.5	38	3	2201	2012	Austria	Turkey		24	24_1	S	S	R	R	S	R	S	R	I	R	S	R	R	R	R	S	S	S	R	0	0	1	0	0	0	1	0
2013_00573	Austria_Turkey	O2	70	2320052	37.0734	9720	88803	100	0	0	94.46	1.45	0	39	3	2177	2013	Austria	Turkey		17	17_3	S	S	S	S	S	S	S	R	I	R	S	I	R	R	R	S	S	R	R	0	0	0	0	0	0	0	0
2013_00771	Austria_Turkey	O2	67	2287518	37.8035	10579	88975	100	0	0	94.29	1.14	11.11	39	3	2135	2013	Austria	Turkey		22	22_1	S	S	S	S	S	S	S	R	I	R	S	R	R	R	R	S	S	R	S	0	0	0	0	0	0	0	0
2013_01156	Austria_Turkey	O1	133	2446757	36.9255	8244	46367	100	0	0	96.42	2.5	0	39	3	2338	2013	Austria	Turkey		23	23_1	S	S	R	R	S	R	S	R	S	R	S	S	R	R	R	S	S	R	R	0	0	1	0	0	0	1	0
2014_00574	Austria_Turkey	O2	75	2285740	38.1516	7714	88896	100	0	0	94.39	1.2	18.18	39	3	2129	2014	Austria	Turkey		35	35_1	S	S	S	S	S	S	S	R	I	R	S	R	R	S	R	S	S	R	S	0	0	0	0	0	0	0	0
2014_02621	Austria_Turkey	O2	76	2319411	38.0371	7490	88803	100	0	0	94.39	1.28	30.77	38	3	2174	2014	Austria	Turkey		24	24_2	S	S	S	S	S	S	S	R	R	R	S	R	R	R	R	S	I	R	S	0	0	0	0	0	0	0	0
2015	Hungary_Turkey	O2	160	2311990	36.5952	370	88932	100	0.1	100	93.67	1.4	16.67	37	3	2128	2001	Hungary	Turkey	A			S	S	S	S	S	S	S	R	I	R	S	R	R	S	R	S	R	R	S	0	0	0	0	0	0	0	0
2015_25053	Austria_Turkey	O2	78	2275856	37.2335	8291	83662	100	1.08	0	94.39	1.52	10	37	3	2114	2015	Austria	Turkey		19	19_1	S	S	S	S	S	S	S	R	I	R	S	R	R	R	R	S	S	R	S	0	0	0	0	0	0	0	0
2016_00975	Austria_Turkey	O2	74	2293911	38.1313	8460	85701	100	0	0	94.29	1.32	26.67	39	3	2148	2016	Austria	Turkey		26	26_2	S	S	S	S	S	S	S	R	I	R	S	R	R	R	R	S	S	S	S	0	0	0	0	0	0	0	0
2016_02802	Austria_Turkey	O2	87	2278391	38.126	5702	83663	100	0	0	94.39	1.17	20	37	3	2109	2016	Austria	Turkey		11	11_4	S	S	S	S	S	S	S	R	I	R	S	R	R	R	R	S	S	R	S	0	0	0	0	0	0	0	0
2016_19386	Austria_Turkey	O2	76	2270416	37.6445	9207	85195	100	0	0	94.39	1.17	20	37	3	2111	2016	Austria	Turkey		11	11_5	S	S	S	S	S	S	S	R	I	R	S	I	R	R	R	S	S	R	S	0	0	0	0	0	0	0	0
2016_22784	Austria_Turkey	O2	72	2268023	37.8871	9475	84575	100	0	0	94.39	1.21	33.33	37	3	2108	2016	Austria	Turkey		21	21_3	S	S	S	S	S	S	S	R	I	R	S	R	R	R	R	S	S	R	S	0	0	0	0	0	0	0	0
2017	Hungary_Turkey	O2	82	2326931	36.9475	5720	88684	100	0	0	94.46	1.49	9.09	39	3	2183	2001	Hungary	Turkey	A			S	S	R	S	S	S	S	R	R	R	S	R	R	R	R	R	R	R	R	0	0	0	0	0	0	0	0
2017_10229	Austria_Turkey	O2	114	2284690	37.5041	610	88863	100	1.17	0	94.46	1.89	0	38	3	2112	2017	Austria	Turkey		19	19_2	S	S	S	S	S	S	S	R	I	R	S	R	R	R	R	S	S	R	S	0	0	0	0	0	0	0	0
2020	Hungary_Turkey	O2	79	2290603	38.4063	3459	83810	100	0	0	95.11	1.08	0	39	3	2122	2001	Hungary	Turkey	A			S	S	S	S	S	S	S	R	R	R	S	R	R	S	R	S	S	R	S	0	0	0	0	0	0	0	0
2020_21866	Austria_Turkey	O2	79	2297464	37.699	7004	88803	100	1.08	0	94.3	1.28	8.33	39	3	2137	2020	Austria	Turkey		27	27_1	S	S	S	S	S	S	S	R	I	R	S	R	R	R	R	S	S	R	S	0	0	0	0	0	0	0	0
2020_21867	Austria_Turkey	O2	184	2347499	34.331	460	85661	100	0.22	0	94.36	2.3	0	39	3	2168	2020	Austria	Turkey		27	27_1	S	S	S	S	S	S	S	R	I	R	S	R	R	R	R	S	S	R	R	0	0	0	0	0	0	0	1
2029	Hungary_Turkey	O1	142	2673489	37.6821	6862	51600	100	22.41	0	97.71	12.81	2.98	54	8	2508	2011	Hungary	Turkey	A			S	S	R	R	S	R	S	R	S	S	S	R	R	R	R	R	R	S	R	0	0	1	1	0	1	1	0
2030	Hungary_Turkey	O2	168	2364917	37.097	378	79752	100	0	0	94.46	1.85	17.65	33	4	2205	2011	Hungary	Turkey	A			S	S	S	S	S	S	S	R	I	R	S	R	R	R	R	S	S	S	S	1	0	0	0	0	0	0	0
2032	Hungary_Turkey	O1	134	2399426	37.3973	5287	51564	100	0	0	96.79	2.46	18.75	38	3	2254	2011	Hungary	Turkey	A			S	S	R	R	S	I	S	R	I	R	S	R	R	S	R	S	S	S	R	0	0	1	0	0	0	1	0
2035	Hungary_Turkey	O1	143	2401647	36.4608	4126	51715	100	0.06	0	96.79	2.4	13.33	39	3	2252	2011	Hungary	Turkey	A			R	R	R	R	R	R	R	R	R	R	R	R	R	R	R	R	R	R	R	0	0	1	0	0	0	1	0
2036	Hungary_Turkey	O1	178	2414831	37.148	1043	50719	97.85	0	0	96.47	2.14	21.43	34	3	2248	2012	Hungary	Turkey	A			R	R	R	R	S	R	R	R	R	R	R	R	R	R	R	R	R	R	R	0	0	1	0	0	0	1	0
2038	Hungary_Turkey	O1	171	2411500	36.9701	1463	52238	100	1.08	33.33	96.59	2.82	21.05	35	3	2250	2012	Hungary	Turkey	A			S	R	R	R	S	R	S	R	R	R	S	R	R	R	R	S	R	S	R	0	0	1	0	0	0	1	0
2040	Hungary_Chicken	Divergent	86	2277036	39.1565	338	187746	100	0.1	0	92.32	1.65	4.76	36	4	2060	2013	Hungary	Chicken	D(C)			R	R	S	S	S	S	S	R	R	R	S	I	R	R	R	S	R	S	R	0	0	1	0	0	0	0	0
2042	Hungary_Turkey	O1	212	2377647	36.7852	623	52185	98.92	0	0	94.63	1.53	21.05	33	3	2222	2014	Hungary	Turkey	A			S	I	R	R	S	R	S	R	R	R	S	R	R	R	R	S	R	S	R	0	0	1	0	0	0	1	0
2047	Hungary_Turkey	O1	142	2349508	37.8746	3591	50930	100	0	0	94.22	1.37	21.43	39	3	2213	2015	Hungary	Turkey	A			S	S	R	R	S	R	S	R	R	R	S	R	R	R	R	S	R	S	R	0	0	1	0	0	0	1	0
2049	Hungary_Chicken	O1	92	2346303	36.5935	9227	64676	100	0	0	97.03	1.87	0	38	3	2191	1991	Hungary	Chicken	A*			R	R	R	R	R	R	R	R	R	R	R	R	R	R	R	R	R	R	R	0	0	1	0	0	0	1	0
2050	Hungary_Turkey	O1	145	2373608	37.8255	1492	52052	100	0	0	96.34	1.74	11.11	36	3	2215	1991	Hungary	Turkey	B*			I	I	R	R	R	R	S	R	R	R	I	R	R	R	R	S	R	R	R	0	0	1	0	0	0	1	0
2052	Hungary_Turkey	Divergent	68	2260418	40.3723	4997	125234	100	0	0	89.42	1.8	9.52	37	3	2086	1994	Hungary	Turkey	D*			S	S	R	R	S	S	S	R	R	R	S	R	R	R	R	S	S	R	R	0	0	1	0	0	0	0	0
2053	Hungary_Chicken	2053	104	2351926	36.6784	1583	81515	100	0	0	95.8	0.81	18.18	39	3	2202	1995	Hungary	Chicken	E*			S	I	R	R	R	R	S	R	S	R	I	R	R	R	R	S	R	R	S	0	0	0	0	0	0	1	0
2054	Hungary_Turkey	O1	154	2403188	37.4266	4173	49441	100	0	0	96.48	2.78	18.75	37	3	2258	2015	Hungary	Turkey	A			S	S	R	I	S	S	S	R	R	R	S	R	R	R	R	S	R	S	S	0	0	0	0	0	0	1	0
2056	Hungary_Turkey	O2	83	2410978	39.0643	6594	83758	100	0	0	94.52	2.81	10	37	3	2272	2015	Hungary	Turkey	A			S	S	S	S	S	S	S	R	I	R	S	R	R	R	R	S	R	S	R	0	1	1	0	1	0	0	0
2063	Hungary_Turkey	O1	143	2398501	37.9521	4549	51583	100	0	0	96.79	1.67	15.38	36	3	2261	2015	Hungary	Turkey	A			S	S	R	I	S	I	S	R	R	R	S	R	R	S	R	S	I	S	R	0	0	1	0	0	0	1	0
2065	Hungary_Turkey	O1	151	2398775	37.7229	2926	52181	100	0	0	96.55	1.6	25	39	3	2253	2016	Hungary	Turkey				S	S	R	R	S	R	S	R	R	R	S	R	R	R	R	S	R	R	R	0	0	1	0	0	0	1	0
2067	Hungary_Turkey	O1	138	2402717	37.0724	4549	53452	100	0	0	96.79	2.54	26.32	35	3	2249	2016	Hungary	Turkey	A(B)			S	R	R	R	S	R	S	R	R	R	S	R	R	R	R	S	R	S	R	0	0	1	0	0	0	1	0
2068	Hungary_Turkey	O2	123	2327051	37.6021	763	88697	100	3.75	12.5	94.46	1.5	4.35	36	3	2166	2017	Hungary	Turkey	A(B)			S	R	R	S	S	S	R	R	R	R	R	R	R	S	R	R	R	R	R	0	0	0	0	0	0	0	0
2069	Hungary_Turkey	O2	71	2298084	37.9364	9756	88809	100	0	0	94.32	1.14	10	37	3	2137	2017	Hungary	Turkey	A(B)			R	R	R	R	R	S	R	R	R	R	R	R	R	R	R	R	R	R	R	0	0	1	0	0	0	0	0
2070	Hungary_Turkey	O1	145	2392752	37.1454	4927	47949	100	0	0	96.57	2.34	20	37	3	2237	2018	Hungary	Turkey	A(B)			S	S	R	R	S	R	S	R	R	R	S	R	R	R	R	S	R	R	R	0	0	1	0	0	0	1	0
2074	Hungary_Turkey	O2	101	2315919	38.6223	1381	87082	100	0	0	93.96	1.07	0	39	3	2147	2018	Hungary	Turkey	A			R	R	R	R	S	R	R	R	R	R	R	R	R	R	R	R	R	R	R	0	0	0	0	0	0	0	0
2075	Hungary_Turkey	O1	211	2419282	36.7312	1010	47630	98.92	1.08	100	96.42	2.51	34.78	34	3	2245	2018	Hungary	Turkey	A			I	R	R	R	S	R	R	R	R	R	S	R	R	R	R	S	R	S	R	0	0	1	0	0	0	1	0
2080	Hungary_Turkey	O1	155	2388658	37.1089	5186	43532	100	0	0	96.54	2.34	20	33	3	2235	2019	Hungary	Turkey	B			S	S	R	R	S	R	S	R	R	R	S	R	R	R	R	S	S	S	R	0	0	1	0	0	0	1	0
2086	Hungary_Turkey	O2	143	2319680	37.028	416	85408	100	1.08	100	94.29	1.32	16.67	37	3	2147	2019	Hungary	Turkey	NT			R	R	R	R	R	R	S	R	S	S	S	S	S	R	S	S	S	S	R	0	0	0	0	0	0	0	0
2091	Hungary_Turkey	O1	140	2385503	37.2974	5206	47931	100	0	0	96.59	2.34	20	39	3	2230	2019	Hungary	Turkey	A			S	S	R	R	S	R	S	R	R	R	S	R	R	R	R	S	R	R	R	0	0	1	0	0	0	1	0
2094	Hungary_Turkey	O1	208	2421551	35.8399	1052	50308	100	0	0	96.59	2.39	18.75	37	3	2250	2019	Hungary	Turkey	NT			R	R	R	R	R	R	R	R	R	R	R	R	R	R	R	R	R	R	R	0	0	1	0	0	0	1	0
2095	Hungary_Turkey	O2	145	2335883	37.9178	465	66287	99.46	0.06	0	93.82	1.45	0	33	3	2192	2020	Hungary	Turkey	A			S	S	S	S	R	S	S	S	S	S	S	S	S	R	S	S	S	S	S	0	0	0	0	0	0	0	0
2098	Hungary_Turkey	O2	86	2322117	38.1614	8224	79747	100	0	0	94.22	1.17	9.09	38	3	2173	2020	Hungary	Turkey	A			S	S	R	R	S	S	S	R	R	R	S	R	R	R	R	R	R	R	R	0	0	0	0	0	0	0	0
2101	Hungary_Turkey	Divergent	25	2144847	40.1037	427	484472	100	0	0	90.66	2.27	11.11	39	3	1945	2020	Hungary	Turkey				I	I	R	R	S	R	S	R	R	R	I	R	R	R	R	S	R	S	R	0	0	1	0	0	0	0	0
2103	Hungary_Turkey	O1	153	2403107	37.0567	4900	46525	100	0	0	96.79	1.63	26.67	39	3	2260	2020	Hungary	Turkey	B			S	S	R	I	S	S	S	R	R	R	S	R	R	R	R	S	S	S	R	0	0	1	0	0	0	1	0
2114	Hungary_Turkey	O1	218	2435125	36.5114	886	50189	100	1.08	100	96.79	1.98	26.67	36	3	2276	2020	Hungary	Turkey	NT			S	S	R	R	S	I	R	R	R	R	S	R	R	R	R	S	R	R	R	0	0	1	0	0	0	1	0
2127	Hungary_Turkey	O1	144	2405647	36.8446	4671	51593	100	0	0	96.79	2.34	20	39	3	2258	2021	Hungary	Turkey	A			R	R	R	R	R	R	R	R	R	R	R	R	R	R	R	R	R	R	R	0	0	1	0	0	0	1	0
2128	Hungary_Turkey	O2	93	2331203	35.7958	1570	79457	100	0	0	94.46	1.63	21.43	39	3	2187	2022	Hungary	Turkey	A (B)			S	S	S	S	S	S	S	R	I	R	S	R	R	R	R	R	R	R	S	0	0	0	0	0	0	0	0
2130	Hungary_Turkey	O2	121	2295702	36.2189	478	73819	100	0	0	94.39	1.06	12.5	37	4	2123	2022	Hungary	Turkey	A (B)			S	S	S	S	S	R	S	R	S	S	S	I	S	R	S	R	S	S	R	0	0	0	0	0	0	0	0
2131	Hungary_Turkey	O2	73	2278239	37.565	8492	79812	100	0	0	94.39	1.17	10	35	3	2112	2018	Hungary	Turkey	A(B)			S	S	S	S	S	S	S	R	R	R	S	R	R	S	R	S	R	R	S	0	0	0	0	0	0	0	0
2142	Hungary_Turkey	O1	187	2408680	36.2534	474	65423	100	0	0	96.67	1.56	31.58	38	3	2270	2023	Hungary	Turkey	A			R	R	R	R	R	R	R	R	R	R	R	R	R	R	R	R	R	S	R	0	0	1	0	0	0	1	0
2144	Hungary_Turkey	O1	126	2383658	37.1177	1823	62791	100	0	0	96.67	1.49	22.22	39	3	2256	2023	Hungary	Turkey	A(B)			S	R	R	R	S	R	S	R	R	R	S	R	R	R	R	S	S	R	R	0	0	1	0	0	0	1	0
2145	Hungary_Turkey	O2	78	2363687	36.9114	8601	85628	100	0	0	94.32	1.8	9.09	34	3	2242	2023	Hungary	Turkey				R	R	R	R	R	R	R	R	R	R	R	R	R	R	R	R	R	R	R	0	0	0	0	0	0	0	0
DSM_15997	Reference	O1	1	2399175	37.2176	2399175	2399175	100	0	0	96.29	0.47	0	43	9	2330		United Kingdom	Turkey			0
[truncated: 3 more columns]
