# Supplementary material for: Genomic analysis reveals two dominant strains of Ornithobacterium rhinotracheale in Austria and Hungary with distinct multidrug resistance profiles
Source: Appl Environ Microbiol. 2025 Jul 21;91(8):e00569-25. doi: 10.1128/aem.00569-25 (PMC12366310; doi:10.1128/aem.00569-25)
Supplement: Table S2 — Genome assembly statistics for three ORT isolates sequenced using Nanopore MinION technology to investigate the genomic context of tetX and ermF/ermD. [file aem.00569-25-s0005.xlsx]

## Sheet: Sheet1
Name	Contigs	Size	tRNA	rRNA	CDS
2003_03567	1	2473645	43	9	2384
2009_16066	1	2505544	43	9	2424
2013_01156	8	2769884	43	9	2838
Supplementary Table 2. Genome assembly statistics for three ORT isolates sequenced using Nanopore MinION technology to investigate the genomic context of tetX and ermF/ermD.
