# Supplementary material for: Genomic analysis reveals two dominant strains of Ornithobacterium rhinotracheale in Austria and Hungary with distinct multidrug resistance profiles
Source: Appl Environ Microbiol. 2025 Jul 21;91(8):e00569-25. doi: 10.1128/aem.00569-25 (PMC12366310; doi:10.1128/aem.00569-25)
Supplement: Table S3 — BLAST search results for the genomic region containing tetX and ermF/ermD flanked on both sides by IS4351 (from isolate 2003_03567, shown in Fig. 7), queried against the nt database. [file aem.00569-25-s0006.xlsx]

## Sheet: Sheet2
Query	Accession	Description	Species	Max_score	Total_score	Query_coverage	E_value	Identity	Target_size
IS4351 + tetX + ermF + IS4351	CP152484.1	Segatella copri strain HDD04 chromosome, complete genome	Segatella copri	6935	9056	100	0	99.97	3862622
IS4351 + tetX + ermF + IS4351	KU546500.1	Uncultured bacterium clone TG_03F_000_Contig_5 genomic sequence	uncultured bacterium	9088	13035	100	0	99.94	5110
IS4351 + tetX + ermF + IS4351	KU545715.1	Uncultured bacterium clone TG_01X_000_Contig_1 genomic sequence	uncultured bacterium	7280	9109	100	0	100	5548
IS4351 + tetX + ermF + IS4351	KU546608.1	Uncultured bacterium clone TE_03G_000_Contig_18 genomic sequence	uncultured bacterium	7203	9030	100	0	99.64	6511
IS4351 + tetX + ermF + IS4351	MW147576.1	Uncultured bacterium clone 504 genomic sequence	uncultured bacterium	6986	9102	100	0	99.97	22631
IS4351 + tetX + ermF + IS4351	MW147563.1	Uncultured bacterium clone 422 genomic sequence	uncultured bacterium	4994	9120	100	0	99.96	39357
IS4351 + tetX + ermF + IS4351	MW147588.1	Uncultured bacterium clone 731 genomic sequence	uncultured bacterium	4994	9120	100	0	99.96	35786
IS4351 + tetX + ermF + IS4351	CP175957.1	Riemerella anatipestifer strain RAf490 chromosome, complete genome	Riemerella anatipestifer	3932	29265	97	0	98.61	2294510
IS4351 + tetX + ermF + IS4351	CP103356.1	Bacteroides fragilis strain BFG-612 chromosome, complete genome	Bacteroides fragilis	3613	9932	96	0	99.4	5148472
IS4351 + tetX + ermF + IS4351	KU545259.1	Uncultured bacterium clone TE_01E_000_Contig_6 genomic sequence	uncultured bacterium	4602	8549	94	0	100	4849
IS4351 + tetX + ermF + IS4351	CP072190.1	Riemerella anatipestifer strain 20190305E2-2 chromosome, complete genome	Riemerella anatipestifer	2279	12177	93	0	97.73	2445451
IS4351 + tetX + ermF + IS4351	CP072192.1	Riemerella anatipestifer strain 20190305E2-2 plasmid p20190305E2-2_2, complete sequence	Riemerella anatipestifer	1967	7771	93	0	100	20009
IS4351 + tetX + ermF + IS4351	KJ910954.1	Uncultured bacterium clone T100-3_TE_12 genomic sequence	uncultured bacterium	6139	8262	91	0	99.94	3780
Supplementary Table 3. BLAST search results for the genomic region containing tetX and ermF/ermD flanked on both sides by IS4351 (from isolate 2003_03567, shown in Figure 7), queried against the nt database. Results were filtered using a minimum of 90% query coverage and 90% identity.
