# Supplementary material for: Genomic analysis reveals two dominant strains of Ornithobacterium rhinotracheale in Austria and Hungary with distinct multidrug resistance profiles
Source: Appl Environ Microbiol. 2025 Jul 21;91(8):e00569-25. doi: 10.1128/aem.00569-25 (PMC12366310; doi:10.1128/aem.00569-25)
Supplement: Table S4 — BLAST search results for the genomic region including tetX, ermF, and the flanking IS1380 element (from isolate 2101, shown in Fig. 7), queried against the nt database. [file aem.00569-25-s0007.xlsx]

## Sheet: Sheet2
Query	Accession	Description	Species	Max_score	Total_score	Query_coverage	E_value	Identity	Target_size
tetX + ermF + IS1310	CP186030.1	Bacteroides fragilis strain H1 chromosome, complete genome	Bacteroides fragilis	2211	5572	100	0	0.9689	5430978
tetX + ermF + IS1310	CP103375.1	Bacteroides thetaiotaomicron strain BFG-116 chromosome, complete genome	Bacteroides thetaiotaomicron	2206	4899	100	0	0.9682	6393553
tetX + ermF + IS1310	CP043839.1	Butyricimonas paravirosa strain DSM 105722 chromosome	Butyricimonas paravirosa	2206	6690	99	0	0.9682	5570268
tetX + ermF + IS1310	CP152484.1	Segatella copri strain HDD04 chromosome, complete genome	Segatella copri	4758	7248	97	0	0.9646	3862622
tetX + ermF + IS1310	OZ007015.1	MAG: Prevotella sp. CAG:1058 isolate 6755_HET_CTRL_contig_661_metaflye_large MAG genome assembly, chromosome: 1	Prevotella sp. CAG:1058	4741	4816	97	0	0.9636	3628656
tetX + ermF + IS1310	CP172254.1	Alistipes communis strain CIP112231 chromosome, complete genome	Alistipes communis	2521	4543	97	0	0.9573	3334777
tetX + ermF + IS1310	CP103950.1	Riemerella columbina strain TH22 chromosome, complete genome	Riemerella columbina	2338	4850	97	0	0.9856	2044714
tetX + ermF + IS1310	CP035107.1	Ornithobacterium rhinotracheale strain FARPER-174b chromosome, complete genome	Ornithobacterium rhinotracheale	2213	5012	97	0	0.9697	2253590
tetX + ermF + IS1310	CP072225.1	Bacteroides thetaiotaomicron strain CL11T00C24 plasmid pBtheCL11T00-1, complete sequence	Bacteroides thetaiotaomicron	2206	4706	97	0	0.9682	54985
tetX + ermF + IS1310	CP072214.1	Bacteroides xylanisolvens strain CL11T00C41 plasmid pBxylCL11T00C41-2, complete sequence	Bacteroides xylanisolvens	2206	4706	97	0	0.9682	55160
	Supplementary Table 4. BLAST search results for the genomic region including tetX, ermF, and the flanking IS1380 element (from isolate 2101, shown in Figure 7), queried against the nt database. Results were filtered using a minimum of 90% query coverage and 90% identity.
