# Supplementary material for: Genomic analysis reveals two dominant strains of Ornithobacterium rhinotracheale in Austria and Hungary with distinct multidrug resistance profiles
Source: Appl Environ Microbiol. 2025 Jul 21;91(8):e00569-25. doi: 10.1128/aem.00569-25 (PMC12366310; doi:10.1128/aem.00569-25)
Supplement: Table S5 — Isolate identifiers carrying the alternate allele for each SNP listed in Table 1. [file aem.00569-25-s0008.xlsx]

## Sheet: Supplementary_Table_4
Antibiotic	SNP_ID	Ref_allele	Alt_allele	Gene_ID	STRING_Gene_ID	SNP_annotation	Isolates_with_alt_allele
Ampicillin	snp_1076096	A	T			Intergenic	2016_02802,2040,2047,2012_18482,2004_00372-1,2070,2015,2012,2003_00526,2005_00091,2002_00103,2004_03032,2004_00471,2004_04559-2,2011_00035,2016_22784,2002_00301,2103,2012_00577,2128,2127,2011_03656,2004_03086,2145,2002_00658,2030,2008,2001,2052,2004_01260,2020_21866,2063,2014_02621,2038,2016_00975,2036,2091,2065,2020_21867,2004_04519,2054,2098,2017,2010,2075,2086,2004_00372-3,2010_11997,2013_0077…
Ampicillin	snp_1947417_1	G	A	gyrA	Ornrh_1922	Non-synonymous, missense variant (Ser82Phe)	2016_02802,2047,2012_18482,2004_00372-1,2070,2015,2003_00526,2005_00091,2002_00103,2004_03032,2004_00471,2004_04559-2,2011_00035,2016_22784,2002_00301,2103,2012_00577,2128,2127,2011_03656,2004_03086,2145,2030,2001,2052,2004_01260,2020_21866,2063,2014_02621,2016_00975,2091,2065,2020_21867,2004_04519,2054,2098,2017,2075,2086,2004_00372-3,2010_11997,2013_00771,2003_00525,2010_00047,2010_11996,2042,2…
Ampicillin	snp_1947417_2	G	T	gyrA	Ornrh_1922	Non-synonymous, missense variant (Ser82Tyr)	2040,2012,2144,2142,2002_00658,2008,2038,2036,2010,2020,2029,2003_03567,2006_08251-2,2005,2004,2032,2035
Imipenem	snp_1893456	C	T	ORNRH_RS09035	Ornrh_1879	Synonymous, variant (Phe117Phe)	2016_02802,2040,2004_00372-1,2015,2003_00526,2005_00091,2004_03032,2004_00471,2004_04559-2,2011_00035,2016_22784,2002_00301,2012_00577,2128,2011_03656,2004_03086,2145,2002_00658,2030,2052,2004_01260,2020_21866,2014_02621,2007,2016_00975,2020_21867,2004_04519,2098,2017,2086,2004_00372-3,2010_11997,2013_00771,2020,2003_00525,2010_00047,2010_11996,2013_00573,2074,2130,2131,2004_04018,2004_04426,2004…
Imipenem	snp_1894444	G	A			Intergenic	2016_02802,2040,2004_00372-1,2015,2003_00526,2005_00091,2004_03032,2004_00471,2004_04559-2,2011_00035,2016_22784,2002_00301,2012_00577,2128,2011_03656,2004_03086,2145,2002_00658,2030,2052,2004_01260,2020_21866,2014_02621,2007,2016_00975,2020_21867,2004_04519,2098,2017,2086,2004_00372-3,2010_11997,2013_00771,2020,2003_00525,2010_00047,2010_11996,2013_00573,2074,2130,2131,2004_04018,2004_04426,2004…
Imipenem	snp_1894452_1	A	G			Intergenic	2016_02802,2040,2004_00372-1,2015,2003_00526,2005_00091,2004_03032,2004_00471,2004_04559-2,2011_00035,2016_22784,2002_00301,2012_00577,2128,2011_03656,2004_03086,2145,2002_00658,2030,2052,2004_01260,2020_21866,2014_02621,2007,2016_00975,2020_21867,2004_04519,2098,2017,2086,2004_00372-3,2010_11997,2013_00771,2020,2003_00525,2010_00047,2010_11996,2013_00573,2074,2130,2131,2004_04018,2004_04426,2004…
Imipenem	snp_314035	A	G	ORNRH_RS01460	Ornrh_0292	Synonymous, variant (Phe117Phe)	2016_02802,2040,2004_00372-1,2015,2003_00526,2005_00091,2004_03032,2004_00471,2004_04559-2,2011_00035,2016_22784,2002_00301,2012_00577,2128,2011_03656,2004_03086,2145,2002_00658,2030,2004_01260,2020_21866,2014_02621,2007,2016_00975,2020_21867,2004_04519,2098,2017,2086,2004_00372-3,2010_11997,2013_00771,2020,2003_00525,2010_00047,2010_11996,2013_00573,2074,2130,2131,2004_04018,2004_04426,2004_0455…
Tetracycline	snp_1453298	A	G	pepT	Ornrh_1419	Synonymous, variant (Gly195Gly)	2016_02802,2012_18482,2004_00372-1,2015,2003_00526,2005_00091,2004_03032,2004_00471,2004_04559-2,2011_00035,2016_22784,2002_00301,2012_00577,2128,2011_03656,2004_03086,2145,2002_00658,2030,2052,2004_01260,2020_21866,2014_02621,2016_00975,2020_21867,2004_04519,2098,2017,2086,2004_00372-3,2010_11997,2013_00771,2020,2003_00525,2010_00047,2010_11996,2013_00573,2074,2009_16066,2130,2131,2004_04018,200…
Tylosin	snp_563723	T	G			Intergenic	2049,2040,2047,2012_18482,2070,2012,2002_00103,2103,2144,2127,2142,2008,2001,2052,2063,2038,2007,2036,2091,2065,2054,2010,2075,2029,2042,2003_03567,2080,2101,2003_00638,2009_16066,2114,2013_01156,2067,2094,2005,2050,2004,2032,2035
Tylosin	snp_563790_1	A	G	ppk2	Ornrh_0546	Synonymous, variant (Gly256Gly)	2049,2040,2047,2012_18482,2070,2012,2002_00103,2103,2144,2127,2142,2008,2001,2052,2063,2038,2007,2036,2091,2065,2054,2010,2075,2029,2042,2003_03567,2080,2101,2003_00638,2009_16066,2114,2013_01156,2067,2094,2005,2050,2004,2032,2035
Tylosin	snp_563793	T	A	ppk2	Ornrh_0546	Synonymous, variant (Pro255Pro)	2049,2040,2047,2012_18482,2070,2012,2002_00103,2103,2144,2127,2142,2008,2001,2052,2063,2038,2007,2036,2091,2065,2054,2010,2075,2029,2042,2003_03567,2080,2101,2003_00638,2009_16066,2114,2013_01156,2067,2094,2005,2050,2004,2032,2035
Tylosin	snp_563868	T	A	ppk2	Ornrh_0546	Synonymous, variant (Pro230Pro)	2049,2040,2047,2012_18482,2070,2012,2002_00103,2103,2144,2127,2142,2008,2001,2052,2063,2038,2007,2036,2091,2065,2054,2010,2075,2029,2042,2003_03567,2080,2101,2003_00638,2009_16066,2114,2013_01156,2067,2094,2005,2050,2004,2032,2035
Supplementary Table 5. Isolate identifiers carrying the alternate allele for each SNP listed in Table 1. For each SNP identified through SNP-based GWAS (Table 1), this table provides the list of isolate names that carry the alternate (non-reference) allele. This allows users to map specific genetic variants to their corresponding isolates and phenotypic resistance profiles.
